# Supplementary material for: Genetic variability and population structure of Ethiopian chickpea (Cicer arietinum L.) germplasm
Source: PLoS One. 2021 Nov 29;16(11):e0260651. doi: 10.1371/journal.pone.0260651 (PMC8629288; doi:10.1371/journal.pone.0260651)
Supplement: S1 Text — (XLSX) [file pone.0260651.s001.xlsx]

## Sheet: Sheet1
S1 Table. Passport data for 152 chickpea genotypes (138 EBI collections, 6 ICARDA genotypes and 8 improved varieties) used for the study
Number	Accession Number	Region/State/Province	Zone	Woreda/District	Latitude	Longitude
1	30333	Amhara	Central Gonder	Gonder Zuria	12-22-18.2-N	037-33-24.7-E
2	41030	Oromiya	BALE	Sinanana Dinsho	07-02-00-N	39-34-00-E
3	41034	Oromiya	BALE	Sinanana Dinsho	07-51-00-N	39-38-00-E
4	41035	Oromiya	ARSSI	Chole	08-22-00-N	39-53-00-E
5	207638	Amhara	MISRAK GOJAM	HULET EJ ENESE	11-04-00-N	38-52-00-E
6	207652	Amhara	SEMEN SHEWA	MAFUDMEZEZO MOJANA	09-53-00-N	39-51-00-E
7	207670	Oromiya	MISRAK SHEWA	AKAKI	08-49-00-N	38-49-00-E
8	207684	Oromiya	MIRAB SHEWA	AMBO	08-59-00-N	37-51-00-E
9	207712	Oromiya	MIRAB SHEWA	BECHO	08-44-00-N	38-20-00-E
10	207714	Oromiya	MIRAB SHEWA	ALEM GENA	08-54-00-N	38-36-00-E
11	216854	Oromiya	ARSSI	Bekoji	07-28-00-N	39-15-00-E
12	228290	Amhara	MISRAK GOJAM	AWABEL	10-13-00-N	38-00-00-E
13	240050	Amhara	MISRAK GOJAM	ENARJ ENAWGA	10-29-22-N	38-11-07-E
14	16586-A	Tigray	MEHAKELEGNAW	AXUM	14-07-37-N	38-45-45-E
15	207136-A	Amhara	SEMEN GONDAR	WEGERA	12-56-00-N	37-44-00-E
16	207136-B	Amhara	SEMEN GONDAR	WEGERA	13-12-00-N	37-43-00-E
17	207167-A	Amhara	DEBUB GONDAR	KEMEKEM	12-06-00-N	37-40-00-E
18	207173-B	Amhara	SEMEN GONDAR	WEGERA	12-47-00-N	37-41-00-E
19	207175-A	Amhara	SEMEN GONDAR	DABAT	13-07-00-N	37-52-00-E
20	207609-B	Amhara	DEBUB GONDAR	ESTE	11-34-00-N	38-07-00-E
21	207617-A	Amhara	SEMEN GONDAR	CHILGA	12-33-00-N	37-04-00-E
22	207664-A	Oromiya	MISRAK SHEWA	AKAKI	08-52-00-N	38-47-00-E
23	207679-B	Oromiya	MISRAK SHEWA	ADA'A CHUKALA	08-47-00-N	38-53-00-E
24	207691-B	Oromiya	MIRAB SHEWA	AMBO	08-59-00-N	37-46-00-E
25	207728-A	Amhara	MISRAK GOJAM	ENEMAY	10-32-00-N	38-09-00-E
26	207736-B	Amhara	MISRAK GOJAM	GONCHA SISO ENESE	10-35-00-N	38-10-00-E
27	207753-B	Amhara	SEMEN GONDAR	GONDAR ZURIA	12-36-00-N	37-27-00-E
28	207765-B	Oromiya	MIRAB SHEWA	JELDU	09-16-00-N	38-48-00-E
29	207769-A	Oromiya	MIRAB SHEWA	JELDU	09-16-00-N	38-48-00-E
30	209026-A	Oromiya	MIRAB SHEWA	KERSANA KONDALTIITI	07-40-00-N	37-47-00-E
31	212685-A	Amhara	MISRAK GOJAM	SHEBEL BERENTA	10-31-00-N	38-23-00-E
32	212685-B	Amhara	MISRAK GOJAM	SHEBEL BERENTA	10-31-00-N	38-23-00-E
33	213050-B	Amhara	DEBUB WELLO	WERE ILU	10-51-00-N	39-33-00-E
34	214732-A	Amhara	DEBUB WELLO	SAYINT	11-03-00-N	39-08-00-E
35	214734-C	Amhara	DEBUB WELLO	KELALA	10-42-00-N	38-53-00-E
36	215067-B	Amhara	SEMEN SHEWA	MAMA MIDRINA LALO MI	10-09-00-N	39-47-00-E
37	215067-C	Amhara	SEMEN SHEWA	MAMA MIDRINA LALO MI	10-02-00-N	39-45-00-E
38	215289-A	Amhara	MISRAK GOJAM	HULET EJ ENESE	11-05-00-N	37-53-00-E
39	225741-C	SNNP	BENCH MAJI	KONSO special	06-38-00-N	37-38-00-E
40	225884-A	Amhara	SEMEN GONDAR	DEMBIA	12-30-00-N	37-24-00-E
41	227152-A	Amhara	DEBUB GONDAR	KEMEKEM	12-06-00-N	37-40-00-E
42	227160-B	Amhara	SEMEN GONDAR	ALEFA	12-03-00-N	36-57-00-E
43	227161-B	Amhara	SEMEN GONDAR	ALEFA	12-40-00-N	37-30-00-E
44	228197-E	Oromiya	MIRAB SHEWA	BECHO	08-35-00-N	38-01-00-E
45	230796-C	Oromiya	MISRAK HARERGE	GIRAWA	09-08-00-N	41-41-00-E
46	231331-A	Oromiya	ARSSI	JEJU	08-37-00-N	39-40-00-E
47	234050-B	Tigray	MEHAKELEGNAW	LAELAY MAYCHEW	14-11-00-N	38-47-00-E
48	235032-A	Amhara	SEMEN WELLO	GUBA LAFTO	11-44-00-N	39-31-00-E
49	235032-B	Amhara	SEMEN WELLO	GUBA LAFTO	11-44-00-N	39-31-00-E
50	235034-C	Amhara	SEMEN WELLO	HABRU	11-04-00-N	39-45-00-E
51	235036-B	Amhara	SEMEN SHEWA	MAFUDMEZEZO MOJANA	11-3 -00-N	39-45-00-E
52	235036-C	Amhara	SEMEN SHEWA	MAFUDMEZEZO MOJANA	11-3 -00-N	39-45-00-E
53	235391-A	Tigray	DEBUBAWI	RAYAAZEBO	12-29-00-N	39-38-00-E
54	236194-A	Amhara	DEBUB WELLO	KUTABER	11-16-00-N	39-15-00-E
55	236459-B	Tigray	MISRAKAWI	WUKRO	13-40-00-N	39-36-00-E
56	236475-A	Amhara	SEMEN GONDAR	GONDAR ZURIA	12-54-00-N	37-33-00-E
57	237055-B	Amhara	SEMEN SHEWA	MINJARNA SHENKORA	08-50-00-N	39-20-00-E
58	24159-C	Amhara	SEMEN GONDAR	DEBARK	13-07-02-N	37-52-35-E
59	241800-A	Amhara	SEMEN GONDAR	BELESA	12-17-00-N	37-44-00-E
60	241801-A	Amhara	SEMEN GONDAR	BELESA	12-11-00-N	37-50-00-E
61	241804-C	Amhara	SEMEN WELLO	BUGNA	12-02-00-N	39-01-00-E
62	241804-D	Amhara	SEMEN WELLO	BUGNA	12-02-00-N	39-01-00-E
63	28741-A	Oromiya	BALE	Goro	06-58-20-N	40-29-12-E
64	30287-C	Amhara	East Gojjam	Dejen	10-10-06.4-N	038-08-00.6-E
65	30288-A	Amhara	East Gojjam	Dejen	10-11-49.6-N	038-08-26.0-E
66	30288-B	Amhara	East Gojjam	Dejen	10-11-49.6-N	038-08-26.0-E
67	30289-A	Amhara	East Gojjam	Dejen	10-14-34.8-N	038-06-55.9-E
68	30289-B	Amhara	East Gojjam	Dejen	10-14-34.8-N	038-06-55.9-E
69	30290-A	Amhara	East Gojjam	Dejen	10-16-10.9-N	038-12-10.2-E
70	30300-A	Amhara	East Gojjam	Enarji Enawiga	10-40-56.5-N	038-11-13.8-E
71	30307-A	Amhara	East Gojjam	Debay tilatgin	10-29-52.8-N	038-00-11.1-E
72	30307-D	Amhara	East Gojjam	Debay tilatgin	10-29-52.8-N	038-00-11.1-E
73	30308-B	Amhara	East Gojjam	Mota	11-06-24.5-N	037-47-06.7-E
74	30309-A	Amhara	East Gojjam	Mota	11-06-24.5-N	037-47-06.7-E
75	30311-A	Amhara	East Gojjam	Mota	11-06-24.5-N	037-47-06.7-E
76	30313-C	Amhara	West Gojjam	Gonji	11-12-38.4-N	037-06-07.2-E
77	30314-A	Amhara	West Gojjam	Yilmana Densa	11-14-30.3-N	037-33-23.7-E
78	30314-B	Amhara	West Gojjam	Yilmana Densa	11-14-30.3-N	037-33-23.7-E
79	30316-A	Amhara	West Gojjam	D/Dare Zuria	11-30-03.9-N	037-30-44.6-E
80	30317-A	Amhara	Central Gonder	Misrak Belesa	12-30-52.2-N	038-08-19.6-E
81	30318-B	Amhara	Central Gonder	Misrak Belesa	12-29-52.3-N	038-07-46.4-E
82	30319-B	Amhara	Central Gonder	Mirab Belesa	12-23-25.85-N	037-55-37.55-E
83	30326-A	Amhara	Central Gonder	Mirab dendia	12-19-38.1-N	037-13-25.8-E
84	30326-C	Amhara	Central Gonder	Mirab dendia	12-19-38.1-N	037-13-25.8-E
85	30334-B	Amhara	Central Gonder	Gonder Zuria	12-22-02.3-N	037-33-35.7-E
86	30335-A	Amhara	Central Gonder	Gonder Zuria	12-21-21.4-N	037-34-00.4-E
87	30335-B	Amhara	Central Gonder	Gonder Zuria	12-21-21.4-N	037-34-00.4-E
88	30336-B	Amhara	Central Gonder	Kemkem	12-06-09.0-N	037-45-43.8-E
89	30337-A	Amhara	Central Gonder	Kemkem	12-05-45.7-N	037-45-30.7-E
90	30347-B	Amhara	North Wello	Habro	11-37-17.24-N	039-40-27.6-E
91	30348-C	Amhara	Semen Shewa	Efratana Gidim	10-21-06.9-N	039-56-06.0-E
92	41020-A	Amhara	MIRAB GOJAM	DEGA DAMOT	10-40-00-N	37-34-00-E
93	41021-A	Amhara	MISRAK GOJAM	ENARJ ENAWGA	10-38-00-N	38-10-00-E
94	41029-B	Amhara	MISRAK GOJAM	ENARJ ENAWGA	10-37-00-N	38-11-00-E
95	41043-B	Amhara	SEMEN GONDAR	GONDAR ZURIA	12-32-00-N	37-12-00-E
96	41075-C	Amhara	MISRAK GOJAM	HULET EJ ENESE	11-04-00-N	38-52-00-E
97	41078-B	Amhara	MISRAK GOJAM	HULET EJ ENESE	11-04-00-N	37-54-00-E
98	41080-A	Amhara	MISRAK GOJAM	ENARJ ENAWGA	10-49-00-N	38-00-00-E
99	41080-B	Amhara	MISRAK GOJAM	ENARJ ENAWGA	10-38-00-N	37-59-00-E
100	41086-A	Amhara	MISRAK GOJAM	GUZAMN	10-21-00-N	37-43-00-E
101	41090-A	Amhara	MISRAK GOJAM	SHEBEL BERENTA	10-18-00-N	38-12-00-E
102	41093-C	Amhara	SEMEN SHEWA	ANKOBER	09-35-00-N	39-44-00-E
103	41094-B	Amhara	SEMEN SHEWA	MAFUDMEZEZO MOJANA	09-57-00-N	39-51-00-E
104	41094-C	Amhara	SEMEN SHEWA	MAFUDMEZEZO MOJANA	09-57-00-N	39-51-00-E
105	41136-A	Oromiya	MISRAK SHEWA	ADA'A CHUKALA	08-46-00-N	38-53-00-E
106	41153-A	Oromiya	MISRAK SHEWA	ADA'A CHUKALA	08-45-00-N	38-51-00-E
107	41169-C	Oromiya	MIRAB SHEWA	EJERIE(ADDIS ALEM)	09-01-00-N	38-15-00-E
108	41200-B	Oromiya	MIRAB SHEWA	BECHO	08-45-00-N	38-19-00-E
109	41200-C	Oromiya	MIRAB SHEWA	BECHO	08-45-00-N	38-19-00-E
110	41206-B	Oromiya	MIRAB SHEWA	ALEM GENA	08-54-00-N	38-36-00-E
111	41222-A	Amhara	MISRAK GOJAM	DEJEN	10-11-00-N	38-09-00-E
112	41222-B	Amhara	MISRAK GOJAM	DEJEN	10-11-00-N	38-09-00-E
113	41230-A	Amhara	MISRAK GOJAM	ENARJ ENAWGA	10-35-00-N	38-10-00-E
114	41231-B	Amhara	MISRAK GOJAM	ENARJ ENAWGA	10-35-00-N	38-10-00-E
115	41234-C	Amhara	MISRAK GOJAM	ENARJ ENAWGA	10-35-00-N	38-10-00-E
116	41245-A	Amhara	BAHIR DAR SPECIAL	BAHIR DAR	11-24-00-N	37-06-00-E
117	41247-A	Amhara	MISRAK GOJAM	ENEMAY	10-24-00-N	38-16-00-E
118	41247-B	Amhara	MISRAK GOJAM	ENEMAY	10-24-00-N	38-16-00-E
119	41257-A	Amhara	MISRAK GOJAM	DEBAY TELATGEN	10-30-00-N	38-00-00-E
120	41258-A	Amhara	MISRAK GOJAM	DEBAY TELATGEN	10-30-00-N	38-00-00-E
121	41265-B	Amhara	MISRAK GOJAM	HULET EJ ENESE	11-04-00-N	37-52-00-E
122	41270-B	Amhara	MIRAB GOJAM	ADET	11-16-00-N	37-29-00-E
123	41301-A	Amhara	SEMEN GONDAR	WEGERA	12-46-00-N	37-37-00-E
124	41320-A	Amhara	MISRAK GOJAM	DEBAY TELATGEN	10-17-00-N	38-08-00-E
125	9646-A	Amhara	SEMEN GONDAR	Libbo	12-05-28-N	37-45-22-E
126	Dbarc-black1	Amhara	SEMEN SHEWA	DEBRE BERHAN ZURIA	09-43-00-N	39-40-00-E
127	Dbarc-black2	Amhara	SEMEN SHEWA	DEBRE BERHAN ZURIA	09-43-00-N	39-40-00-E
128	Dbarc-black4	Amhara	SEMEN SHEWA	DEBRE BERHAN ZURIA	09-43-00-N	39-40-00-E
129	Dbarc-red3	Amhara	SEMEN SHEWA	DEBRE BERHAN ZURIA	09-43-00-N	39-40-00-E
130	enewari1	Amhara	SEMEN SHEWA	SIADIBER EAN WAYAU	09-47-03-N	39-04-07-E
131	enewari2	Amhara	SEMEN SHEWA	SIADIBER EAN WAYAU	09-47-03-N	39-04-07-E
132	enewari3	Amhara	SEMEN SHEWA	SIADIBER EAN WAYAU	09-47-03-N	39-04-07-E
133	enewari4	Amhara	SEMEN SHEWA	SIADIBER EAN WAYAU	09-47-03-N	39-04-07-E
134	enewari5	Amhara	SEMEN SHEWA	SIADIBER EAN WAYAU	09-47-03-N	39-04-07-E
135	enewari6	Amhara	SEMEN SHEWA	SIADIBER EAN WAYAU	09-47-03-N	39-04-07-E
136	enewari7	Amhara	SEMEN SHEWA	SIADIBER EAN WAYAU	09-47-03-N	39-04-07-E
137	tegulet1	Amhara	SEMIEN SHEWA	ANKOBER	09-33-06-N	39-46-59-E
138	tegulet2	Amhara	SEMIEN SHEWA	ANKOBER	09-33-06-N	39-46-59-E
	ICARDA Breeding lines
	IG	Crop_ID	Taxon	Population type	Collect country	CProvince	Latitude	Longitude
1	9003	ILC	Cicer arietinum	LA	TUR	Kutahya	N39 50	E29 34
2	69757	ILC	Cicer arietinum	UM	UZB	Tashkent	N 41 26	E 69 25
3	70788	ILC	Cicer arietinum	LA	PAK	NWF	N34 30	E71 54
4	125231	ILC	Cicer arietinum	LA	ISR	Northern Israel	N 32 42	E 35 18
5	128699	ILC	Cicer arietinum	LA	MDA	Kauschany	N 46 38	E 29 24
6	140294	ILC	Cicer arietinum	CV	TJK	Kulyab	37.90795	69.77456
	Chickpea improved varieties released by Ethiopian Agricultural Research Centers
	Variety	Type	Origin	Breeding methods	Year released	Sources
1	Dalota	Desi	ICRISAT	Introdction and hybridization	2013	EAIR
2	Dhera	Kabuli	ICARDA	Introdction and hybridization	2016	EAIR
3	dubie	Desi	Ethiopia	Local selection	1978	EAIR
4	Ejere	Kabuli	ICARDA	Introdction and hybridization	2005	EAIR
5	Teji	Kabuli	ICARDA	Introdction and hybridization	2005	EAIR
6	Minjar	Desi	ICRISAT	Introdction and hybridization	2010	EAIR
7	Mastewal	Desi	ICRISAT	Introdction and hybridization	2006	EAIR
8	Shahso	Kabuli	ICARDA	Introduction and Hybridization	1999	EAIR
